# Supplementary material for: The cost-effectiveness of interventions used for the screening, diagnosis and management of anaemia in pregnancy: A systematic review
Source: PLOS Glob Public Health. 2025 Apr 24;5(4):e0004392. doi: 10.1371/journal.pgph.0004392 (PMC12021152; doi:10.1371/journal.pgph.0004392)
Supplement: S5 Appendix — (CSV) [file pgph.0004392.s005.csv]

Covidence #	Authors	Title	Year Published	Reason for Exclusion
#16	Esmaeilzadeh, Firooz; Ahmadi, Batoul; Vahedi, Sajad; Barzegari, Saeed; Rajabi, Abdolhalim	Major Thalassemia, Screening or Treatment: An Economic Evaluation Study in Iran.	2021	Haemaglobinopathy
#20	Tran, Khai; McCormack, Suzanne		2019	Review
#58	Restrepo-Posada, Deisy Cristina; Carmona-Fonseca, Jaime; Cardona-Arias, Jaiberth Antonio	Systematic review of microeconomic analysis of pregnancy-associated malaria.	2020	Review
#69	Jain, Ruchi; Agrawal, Sudesh; Verma, Kamala; Jain, Aastha; Baid, Mayank	Comparison of intramuscular methylergometrine, rectal misoprostol, and low-dose intravenous oxytocin in active management of the third stage of labor.	2019	Not economic evaluation
#98	Howard, Dagnie C; Jones, Amy E; Skeith, Ashley; Lai, Jasmine; D'Souza, Rohan; Caughey, Aaron B	Tranexamic acid for the treatment of postpartum hemorrhage: a cost-effectiveness analysis.	2022	Does not include anaemia as an outcome
#105	Matthijsse, Suzette; Andersson, Fredrik L; Gargano, Michael; Yip Sonderegger, Yum L	Cost-effectiveness analysis of carbetocin versus oxytocin for the prevention of postpartum hemorrhage following vaginal birth in the United Kingdom.	2022	Does not include anaemia as an outcome
#123	Fallatah, Anas M; Bifari, Anas E; Alshehri, Hisham Z; Wali, Sahal M; Alghamdi, Saleh A; Almusallam, Sultan A; Al-Abbadi, Wid S; Albasri, Samera	Anemia and Cost-Effectiveness of Complete Blood Count Testing Among Pregnant Women at King Abdulaziz University Hospital: A Single Tertiary Center Experience.	2020	Not economic evaluation
#132	Tran, Nguyen Toan; Bar-Zeev, Sarah; Zeck, Willibald; Schulte-Hillen, Catrin	Implementing Heat-Stable Carbetocin for Postpartum Haemorrhage Prevention in Low-Resource Settings: A Rapid Scoping Review.	2022	Review
#142	Das, Rina; Farzana, Fahmida Dil; Sultana, Zakia; Mukherji, Kallol; Baayo, Adnan; Sultana, Marufa; Ali, Nausad; Chisti, Mohammod Jobayer; Sarker, Shafiqul Alam; Ahmed, Tahmeed; Faruque, Asg	Evaluation of SIMESON, a training program to improve access to quality health care for pregnant women and newborn in different healthcare facilities of northern Bangladesh.	2022	Not economic evaluation
#143	Riku, Shan; Hedriana, Herman; Carozza, Jacqueline A; Hoskovec, Jennifer	Reflex single-gene non-invasive prenatal testing is associated with markedly better detection of fetuses affected with single-gene recessive disorders at lower cost.	2022	Not economic evaluation
#160	Colman, Katherine S; Pavord, Sue; Roy, Noemi	A quality improvement project for the cost-effective management of maternal anaemia.	2022	Not economic evaluation
#169	Noshirvan, Arram; Wu, Brenda; Luo, Hanqi; Kagin, Justin; Vosti, Stephen A; Ndjebayi, Alex; Assiene, Jules Guintang; Teta, Ismael; Nankap, Martin; Engle-Stone, Reina	Predicted Effects and Cost-Effectiveness of Wheat Flour Fortification for Reducing Micronutrient Deficiencies, Maternal Anemia, and Neural Tube Defects in Yaounde and Douala, Cameroon.	2021	Cannot separate outcomes by pregnant women
#184	Joshi, Beena Nitin; Shetty, Siddesh Sitaram; Moray, Kusum Venkobrao; Sachin, Oshima; Chaurasia, Himanshu	Cost-effectiveness of uterine balloon tamponade devices in managing atonic post-partum hemorrhage at public health facilities in India.	2021	Does not include anaemia as an outcome
#207	Gamad, Nanda; Saha, Pradip Kumar; Sharma, Prashant; Suri, Vanita; Chakrabarti, Amitava; Saha, Lekha	A randomized controlled trial comparing the efficacy, tolerability, and cost of oral iron preparations in iron-deficiency anemia in pregnancy.	2021	Not economic evaluation
#238	Shetty, Siddesh Sitaram; Moray, Kusum Venkobrao; Chaurasia, Himanshu; Joshi, Beena Nitin	Cost of managing atonic postpartum haemorrhage with uterine balloon tamponade devices in public health settings of Maharashtra, India: an economic microcosting study.	2021	Does not include anaemia as an outcome
#288	Kone, Siaka; Utzinger, Jurg; Probst-Hensch, Nicole; Dao, Daouda; Fink, Gunther	Study protocol of a cluster randomized controlled trial of strategies to increase antenatal iron and folic acid supplementation and malaria prophylaxis in rural south-central Cote d'Ivoire.	2020	Protocol
#289	Briones, Jamaica Roanne; Talungchit, Pattarawalai; Thavorncharoensap, Montarat; Chaikledkaew, Usa	Economic evaluation of carbetocin as prophylaxis for postpartum hemorrhage in the Philippines.	2020	Does not include anaemia as an outcome
#295	Vogel, Joshua P; Wilson, Alyce N; Scott, Nick; Widmer, Mariana; Althabe, Fernando; Oladapo, Olufemi T	Cost-effectiveness of uterine tamponade devices for the treatment of postpartum hemorrhage: A systematic review.	2020	Review
#312	Carvalho, Natalie; Hoque, Mohammad Enamul; Oliver, Victoria L; Byrne, Abbey; Kermode, Michelle; Lambert, Pete; McIntosh, Michelle P; Morgan, Alison	Cost-effectiveness of inhaled oxytocin for prevention of postpartum haemorrhage: a modelling study applied to two high burden settings.	2020	Does not include anaemia as an outcome
#390	Lawrie, Theresa A; Rogozinska, Ewelina; Sobiesuo, Pauline; Vogel, Joshua P; Ternent, Laura; Oladapo, Olufemi T	A systematic review of the cost-effectiveness of uterotonic agents for the prevention of postpartum hemorrhage.	2019	Review
#430	Sudhof, Leanna S; Shainker, Scott A; Einerson, Brett D	Tranexamic acid in the routine treatment of postpartum hemorrhage in the United States: a cost-effectiveness analysis.	2019	Does not include anaemia as an outcome
#476	Darwish, A M; Khalifa, E E; Rashad, E; Farghally, E	Total dose iron dextran infusion versus oral iron for treating iron deficiency anemia in pregnant women: a randomized controlled trial.	2019	Not economic evaluation
#478	Gil-Rojas, Yaneth; Lasalvia, Pieralessandro; Hernandez, Fabian; Castaneda-Cardona, Camilo; Rosselli, Diego	Cost-effectiveness of Carbetocin versus Oxytocin for Prevention of Postpartum Hemorrhage Resulting from Uterine Atony in Women at high-risk for bleeding in Colombia.	2018	Does not include anaemia as an outcome
#487	Khalafallah, Alhossain A; Hyppa, Annemarie; Chuang, Anthony; Hanna, Fayez; Wilson, Emily; Kwok, Christine; Yan, Carl; Gray, Zara; Mathew, Ronnie; Falloon, Peter; Dennis, Amanda; Pavlov, Toly; Allen, John Carson	A Prospective Randomised Controlled Trial of a Single Intravenous Infusion of Ferric Carboxymaltose vs Single Intravenous Iron Polymaltose or Daily Oral Ferrous Sulphate in the Treatment of Iron Deficiency Anaemia in Pregnancy.	2018	Not economic evaluation
#535	Li, Bernadette; Miners, Alec; Shakur, Haleema; Roberts, Ian; WOMAN Trial Collaborators	Tranexamic acid for treatment of women with post-partum haemorrhage in Nigeria and Pakistan: a cost-effectiveness analysis of data from the WOMAN trial.	2018	Does not include anaemia as an outcome
#540	Caceda, Sonia Indacochea; Ramos, Richard Rubio; Saborido, Carlos Martin	Pharmacoeconomic study comparing carbetocin with oxytocin for the prevention of hemorrhage following cesarean delivery in Lima, Peru.	2018	Does not include anaemia as an outcome
#544	Voon, Hian Yan; Shafie, Asrul A; Bujang, Mohamad A; Suharjono, Haris N	Cost effectiveness analysis of carbetocin during cesarean section in a high volume maternity unit.	2018	Review
#565	Einerson, Brett D; Stehlikova, Zuzana; Nelson, Richard E; Bellows, Brandon K; Kawamoto, Kensaku; Clark, Erin A S	Transfusion Preparedness Strategies for Obstetric Hemorrhage: A Cost-Effectiveness Analysis.	2017	Does not include anaemia as an outcome
#594	Devine, Angela; Parmiter, Minnie; Chu, Cindy S; Bancone, Germana; Nosten, Francois; Price, Ric N; Lubell, Yoel; Yeung, Shunmay	Using G6PD tests to enable the safe treatment of Plasmodium vivax infections with primaquine on the Thailand-Myanmar border: A cost-effectiveness analysis.	2017	Not pregnant women
#606	Luni, Yasmin; Borakati, Aditya; Matah, Arti; Skeats, Katie; Eedarapalli, Padma	A prospective cohort study evaluating the cost-effectiveness of carbetocin for prevention of postpartum haemorrhage in caesarean sections.	2017	Does not include anaemia as an outcome
#665	Chatterjee, Susmita; Sarkar, Anupam; Rao, Krishna D	Using Misoprostol for Primary versus Secondary Prevention of Postpartum Haemorrhage - Do Costs Matter?.	2016	Does not include anaemia as an outcome
#666	Sobkowski, Maciej; Celewicz, Zbigniew; Kalinka, Jaroslaw; Szymanowski, Krzysztof; Serafin, Marcin; Smieja, Katarzyna; Grzymala-Figura, Anna; Pacocha, Kinga; Pieniazek, Izabela; Walczak, Jacek; Zyla, Agnieszka; Bierut, Adam	Costs of the use of carbetocin in the prevention of uterine atony following delivery of the infant by Caesarean section - retrospective multicenter study.	2016	Does not include anaemia as an outcome
#685	Yang, Yu; Li, Dong-Zhi; He, Ping	A Program on Noninvasive Prenatal Diagnosis of alpha-Thalassemia in Mainland China: A Cost-Benefit Analysis.	2016	Haemaglobinopathy
#704	Vlassoff, Michael; Diallo, Alioune; Philbin, Jesse; Kost, Kathryn; Bankole, Akin	Cost-effectiveness of two interventions for the prevention of postpartum hemorrhage in Senegal.	2016	Does not include anaemia as an outcome
#727	Rukuni, Ruramayi; Knight, Marian; Murphy, Michael F; Roberts, David; Stanworth, Simon J	Screening for iron deficiency and iron deficiency anaemia in pregnancy: a structured review and gap analysis against UK national screening criteria.	2015	Review
#734	Lang, Danielle L; Zhao, Fei-Li; Robertson, Jane	Prevention of postpartum haemorrhage: cost consequences analysis of misoprostol in low-resource settings.	2015	Does not include anaemia as an outcome
#766	Pichon-Riviere, Andres; Glujovsky, Demian; Garay, Osvaldo Ulises; Augustovski, Federico; Ciapponi, Agustin; Serpa, Magdalena; Althabe, Fernando	Oxytocin in Uniject Disposable Auto-Disable Injection System versus Standard Use for the Prevention of Postpartum Hemorrhage in Latin America and the Caribbean: A Cost-Effectiveness Analysis.	2015	Does not include anaemia as an outcome
#979	Al-Nood, Hafiz; Al-Hadi, Abdulrahman	Proposed low-cost premarital screening program for prevention of sickle cell and thalassemia in Yemen.	2013	Not economic evaluation
#1026	Erskine, James	Screening for sickle cell and thalassaemia in primary care: a cost-effectiveness study.	2012	Not economic evaluation
#1068	Ahmadnezhad, Elham; Sepehrvand, Nariman; Jahani, Farshid Fayyaz; Hatami, Sanaz; Kargar, Catauon; Mirmohammadkhani, Majid; Bazargan-Hejazi, Shahrzad	Evaluation and cost analysis of national health policy of thalassaemia screening in west-azerbaijan province of iran.	2012	Not economic evaluation
#1101	Bryan, Stirling; Dormandy, Elizabeth; Roberts, Tracy; Ades, Anthony; Barton, Pelham; Juarez-Garcia, Ariadna; Andronis, Lazaros; Karnon, Jonathan; Marteau, Theresa M	Screening for sickle cell and thalassaemia in primary care: a cost-effectiveness study.	2011	Haemaglobinopathy
#1192	Dormandy, E; Bryan, S; Gulliford, M C; Roberts, T E; Ades, A E; Calnan, M; Atkin, K; Karnon, J; Barton, P M; Logan, J; Kavalier, F; Harris, H J; Johnston, T A; Anionwu, E N; Davis, V; Brown, K; Juarez-Garcia, A; Tsianakas, V; Marteau, T M	Antenatal screening for haemoglobinopathies in primary care: a cohort study and cluster randomised trial to inform a simulation model. The Screening for Haemoglobinopathies in First Trimester (SHIFT) trial.	2010	Haemaglobinopathy
#1231	Tsu, Vivien D; Levin, Carol; Tran, Mai P T; Hoang, Minh V; Luu, Huong T T	Cost-effectiveness analysis of active management of third-stage labour in Vietnam.	2009	Does not include anaemia as an outcome
#1250	Drake, Ignacio; Bernztein, Ricardo	[Cost-benefit of a prevention and treatment program to reduce iron deficiency in Argentina].	2009	Cannot separate outcomes by pregnant women
#1314	Stein, Alexander J; Meenakshi, J V; Qaim, Matin; Nestel, Penelope; Sachdev, H P S; Bhutta, Zulfiqar A	Potential impacts of iron biofortification in India.	2008	Not pregnant women
#1323	Ma, Guansheng; Jin, Ying; Li, Yanping; Zhai, Fengying; Kok, Frans J; Jacobsen, Evert; Yang, Xiaoguang	Iron and zinc deficiencies in China: what is a feasible and cost-effective strategy?.	2008	Cannot separate outcomes by pregnant women
#1330	Kumar, Ashwani; Valecha, Neena; Jain, Tanu; Dash, Aditya P	Burden of malaria in India: retrospective and prospective view.	2007	Review
#1353	Saha, Lekha; Pandhi, Promila; Gopalan, Sarala; Malhotra, Samir; Saha, Pradip Kumar	Comparison of efficacy, tolerability, and cost of iron polymaltose complex with ferrous sulphate in the treatment of iron deficiency anemia in pregnant women.	2007	Not economic evaluation
#1366	Bradley, S E K; Prata, N; Young-Lin, N; Bishai, D M	Cost-effectiveness of misoprostol to control postpartum hemorrhage in low-resource settings.	2007	Does not include anaemia as an outcome
#1374	Ratanasiri, Thawalwong; Charoenthong, Chutharat; Komwilaisak, Ratana; Changtrakul, Yotsombat; Fucharoen, Supan; Wongkham, Jamras; Kleebkaow, Pilaiwan; Seejorn, Kanok	Prenatal prevention for severe thalassemia disease at Srinagarind Hospital.	2006	Haemaglobinopathy
#1419	Wiwanitkit, Viroj	A cost utility analysis of the right method for screening hemoglobin E among Thai pregnant women.	2006	Haemaglobinopathy
#1426	Wee, Y C; Tan, K L; Tan, P C; Yap, S F; Tan, J A M A	Rapid and cost-effective antenatal diagnosis of haemoglobin Bart's hydrops foetalis syndrome using a duplex-polymerase chain reaction.	2005	Not economic evaluation
#1478	Leung, K Y; Lee, C P; Tang, M H Y; Lau, E T; Ng, L K L; Lee, Y P; Chan, H Y; Ma, E S K; Chan, Vivian	Cost-effectiveness of prenatal screening for thalassaemia in Hong Kong.	2004	Haemaglobinopathy
#1524	Gupta, A; Agarwal, S	Efficiency and cost effectiveness: PAGE-SSCP versus MDE and Phast gels for the identification of unknown beta thalassaemia mutations.	2003	Not economic evaluation
#1652	Cronin, E K; Normand, C; Henthorn, J S; Graham, V; Davies, S C	Organisation and cost-effectiveness of antenatal haemoglobinopathy screening and follow up in a community-based programme.	2000	Does not include anaemia as an outcome
#1669	Phelan, L; Bain, B J; Roper, D; Jury, C; Bain, K	An analysis of relative costs and potential benefits of different policies for antenatal screening for beta thalassaemia trait and variant haemoglobins.	1999	Not economic evaluation
#1672	Zeuner, D; Ades, A E; Karnon, J; Brown, J; Dezateux, C; Anionwu, E N	Antenatal and neonatal haemoglobinopathy screening in the UK: review and economic analysis.	1999	Review
#1681	Chasen, S T; Loeb-Zeitlin, S; Landsberger, E J	Hemoglobinopathy screening in pregnancy: comparison of two protocols.	1999	Not economic evaluation
#1713	Ginsberg, G; Tulchinsky, T; Filon, D; Goldfarb, A; Abramov, L; Rachmilevitz, E A	Cost-benefit analysis of a national thalassaemia prevention programme in Israel.	1998	Does not include anaemia as an outcome
#1737	Indaratna, K	Screening for thalassemia: an economics viewpoint.	1997	Full text not available
#1746	Pistorius, L R; Pattinson, R C; Howarth, G R; Funk, M	Cost-effective on-site screening for anaemia in pregnancy.	1997	Wrong study design
#1751	Wilkinson, D; Sach, M E	Cost-effective on-site screening for anaemia in pregnancy in primary care clinics.	1997	Not economic evaluation
#1893	Francois, B; Dujardin, B; Kegels, G	[To screen or systematically treat a population at risk? A method based on the analysis of costs applicable at the level of district health].	1993	Not economic evaluation
#1925	Combs, C A; Murphy, E L; Laros, R K Jr	Cost-benefit analysis of autologous blood donation in obstetrics.	1992	Does not include anaemia as an outcome
#2071	Ostrowsky, J T; Lippman, A; Scriver, C R	Cost-benefit analysis of a thalassemia disease prevention program.	1985	Wrong intervention
#2173	KAELSON, P A	ANEMIA OF PREGNANCY. ECONOMIC ASPECTS OF HEMATINIC THERAPY.	1964	Not economic evaluation
#2345	Joshi B.; Shetty S.; Moray K.V.; Chaurasia H.; Sachin O.	POSC50 Cost-Effectiveness of Addition of Intravenous Tranexamic Acid to Management of Primary Post-Partum Haemorrhage in Indian Public Health Settings	2022	Abstract
#2375	Fitzgerald A.C.; Little S.E.	Postpartum hemorrhage with aspirin administration for pre-eclampsia: a cost-effectiveness analysis	2022	Abstract
#2632	Weeks A.; Cunningham C.; Taylor W.; Rosala-Hallas A.; Watt P.; Lucy B.; Ezeofor V.; Cregan L.; Hayden E.; Lambert D.; Bedwell C.; Lane S.; Fisher T.; Edwards R.; Lavender T.	The PPH butterfly: A mixed methods evaluation of a new management device	2021	Abstract
#2649	Horn E.	Iron and folate supplements during pregnancy: Supplementing everyone treats those at risk is cost effective	1988	Not economic evaluation
#2811	Osagie O.; Gautam N.; Stoddard K.; Thakrar S.	Audit on management of post-partum anaemia: Cost-effectiveness analysis	2021	Abstract
#2823	Dazelle W.D.H.; Ebner M.; Kazma J.; Ahmadzia H.K.	972 Preventing postpartum hemorrhage in vaginal and cesarean deliveries: an expanded cost-effectiveness analysis of tranexamic acid	2021	Abstract
#2862	Howard D.C.; Skeith A.; Caughey A.B.	Cost-Effectiveness of Prophylactic Tranexamic Acid Use in Women at Increased Risk of Postpartum Hemorrhage	2019	Abstract
#3018	Harris B.S.; Peipert B.J.; Havrilesky L.J.; Acharya K.S.	COST EFFECTIVENESS ANALYSIS OF UNIVERSAL SCREENING FOR SICKLE-CELL TRAIT PRIOR TO IVF IN STATES WITH AND WITHOUT AN IVF INSURANCE MANDATE	2020	Abstract
#3029	Resch S.; Guha M.; Ward Z.; Suarez Zarate S.; Borovac-Pinheiro A.; Omotayo M.; Garg L.; Hansel S.; Burke T.	Cost-effectiveness of postpartum haemorrhage first response bundle and non-surgical interventions for refractory postpartum haemorrhage in India: an ex-ante modelling study	2020	Abstract
#3034	Greiner K.; Caughey A.B.; Butwick A.J.	292: IV versus oral iron for postpartum anemia: A cost-effectiveness analysis	2020	Abstract
#3036	Benson A.E.; Rollins M.D.; Warrick C.M.; Metcalf R.A.; Falkner D.; Cail K.; Clark E.A.; Einerson B.D.	35: Implementation of a new transfusion preparedness strategy on labor and delivery: safety and cost	2020	Abstract
#3038	Cordeiro Mitchell C.N.; Bams A.P.; Singh B.; Naik R.P.; Baker V.L.; Lanzkron S.M.; Christianson M.S.; Pecker L.H.	Primary prevention of sickle cell disease using preimplantation genetic testing and in vitro fertilization is cost-effective	2020	Withdrawn
#3127	Chai Q.-Q.; Du J.-Y.; Zhang C.; Zhu J.; Wu B.	Cost-effectiveness analysis of oral iron supplements of iron-deficiency anemia in pregnancy based on decision tree	2019	Review
#3193	Emami H.; Aarabi M.; Abkenar R.Z.	Economic evaluation of implementing national beta thalassemia prevention program in Mazandaran university of medical sciences	2019	Haemaglobinopathy
#3207	Sinthamoney E.; Chen J.J.; Wong P.S.	A cost effective and highly accurate cross-validated approach in preventing the incidence of thalassaemia major: Sunfert's experience	2019	Abstract
#3238	Cordeiro Mitchell C.N.; Singh B.; Naik R.; Baker V.L.; Lanzkron S.M.; Christianson M.S.; Pecker L.H.	A cost effectiveness analysis of preimplantation genetic testing for sickle cell trait couples	2019	Abstract
#3263	Chen J.J.; Rosli N.; Wong P.S.	A New Cost-efficient Single Nucleotide Polymorphism (SNP) Preimplantation Genetic TESTING (PGT) Assay for Beta-thalassaemia and simultaneous use with Preimplantation Genetic Screening (PGS)	2019	Abstract
#3276	Wong M.S.; Gregory K.D.; Almario C.V.	755: Economic analysis of Tranexamic Acid: applying the WOMAN trial data to a contemporary US population	2019	Abstract
#3279	Sudhof L.S.; Shainker S.A.; Einerson B.D.	748: Tranexamic acid in the treatment of post-partum hemorrhage in the united states: a cost-effectiveness analysis	2019	Abstract
#3429	Agodoa I.; Lubeck D.; Bhakta N.; Danese M.; Pappu K.; Howard R.; Gleeson M.; Halperin M.; Lanzkron S.	Societal costs of sickle cell disease in the United States	2018	Abstract
#3447	Fatma A.; Karkhanis P.; Patni S.	Midwife-led day case IV iron infusion treatment: Is this cost-effective, safe and acceptable?	2018	Abstract
#3482	Howard D.; Skeith A.E.; Lai J.; D'Souza R.; Caughey A.B.	Routine use of tranexamic acid in postpartum hemorrhage: A cost-effectiveness analysis	2018	Abstract
#3500	Jie M.; Roberts L.	Management of iron deficiency anaemia in pregnancy and the role of parenteral iron supplementation	2018	Abstract
#3527	van der Nelson H.A.; Draycott T.; Siassakos D.; Yau C.W.H.; Hatswell A.J.	Carbetocin versus oxytocin for prevention of post-partum haemorrhage at caesarean section in the United Kingdom: An economic impact analysis	2017	Does not include anaemia as an outcome
#3622	Lytle H.; Tembo P.; Pope R.J.; Sclafani J.	Improving clinical skills for the treatment of postpartum hemorrhage in a low-resource setting using two simple, low-cost training models	2017	Abstract
#3709	Farhad Siddiqua S.; Abbasi S.; Haque N.; Saqif Hasan A.	Carbetocin versus oxytocin in the active management of third stage of labour following caesarean section: An open label randomised control trial	2017	Abstract
#3891	Mudiyanselage N.G.; Elrafei T.; Lewis B.; King M.; Strakhan M.; Alexis K.; Gralla R.	Economic, transfusion, and efficacy outcomes with the addition of IV iron sucrose to oral iron therapy in pregnancy associated iron deficiency anemia	2016	Abstract
#3908	Choi S.E.; Bendavid E.	Cost-effectiveness of cotrimoxazole among HIV+ pregnant women in malarious regions	2016	Abstract
#3933	Moosivand A.; Foroughi Moghadam M.; Khedmati J.; Mehralian G.	Cost-utility analysis of carbetocin versus oxytocin for managing postpartum hemorrhage	2016	Abstract
#3945	Lai J.; Niu B.; Shaffer B.L.; Caughey A.B.	Is prophylactic tranexamic acid use associated with better maternal outcomes in routine cesarean section? A cost-effectiveness analysis	2016	Abstract
#4203	Khalafallah A.; Chuang A.; Kwok C.; Yan C.; Hyppa A.; Mathew R.; Gares V.; Dennis A.; Falloon P.; Gebski V.; Pavlov T.	Treatment of iron deficiency anaemia of late pregnancy with a single intravenous iron polymaltose or ferric carboxymaltose versus oral iron sulphate: A prospective randomized controlled study (tidal)	2015	Abstract
#4218	Self J.; Girard A.W.; McFarland D.; Grant F.; Low J.; Cole D.; Levin C.	Cost-effectiveness of mama-Sasha: A project to improve health and nutrition through an integrated orange-fleshed sweetpotato production and health service delivery model	2015	Abstract
#4311	Koren A.; Profeta L.; Zalman L.; Palmor H.; Levin C.; Zamir R.B.; Shalev S.; Blondheim O.	Prevention of beta Thalassemia in Northern Israel - A cost-benefit analysis	2014	Abstract
#4409	Matangila J.R.; Lutumba P.; Van Geertruyden J.-P.	RDT are more cost effective to detect asymptomatic Plasmodium falciparum infection which is associated with anemia in pregnancy, Kinshasa, Democratic Republic of the Congo	2014	Abstract
#4441	Mills F.; Siu E.; Poinas A.C.; Chamy C.	A cost-minimization analysis of carbetocin for the prevention of postpartum hemorrhage in Canada	2014	Abstract
#4442	Lubinga S.J.; Atukunda E.; Ssalongo G.W.; Babigumira J.B.	Potential cost-effectiveness of prenatal distribution of misoprostol for prevention of post partum hemorrhage in Uganda	2014	Abstract
#4443	Contreras I.; Maldonado D.; Gomez S.; Olvera S.; Dupuis R.	Cost effectiveness analysis of the use of human fibrinogen (Clottafact) in masive post-partum hemorragea in mexico	2014	Abstract
#4444	Pichon riviere A.; Glujovsky D.; Garay O.U.; Augustovski F.; Ciapponi A.; Serpa M.	Economic evaluation of oxytocin in uniject injection system versus standard use of oxytocin for the prevention of postpartum hemorrhage in latin America and the Caribbean	2014	Abstract
#4453	Patel B.; Haloob R.	Carbitocin: A cost-effective tool to save lives	2014	Abstract
#4575	Mens P.; Schallig H.	The COSMIC consortium: Community-based scheduled screening and treatment of malaria in pregnancy for improved maternal and infant health	2013	Abstract
#4616	Shaw L.; Morris C.; Baekgaard E.; Siassakos D.; Draycott T.J.	Cost comparison of routine carbetocin use at caesarean section	2013	Abstract
#4629	Hunt B.J.	Tranexamic acid for the treatment of postpartum haemorrhage-preliminary results of the woman trial	2013	Abstract
#4632	Khurshid N.; Connole S.	To compare cost effectiveness for routine type and screen for patients undergoing cesarean section and vaginal delivery	2013	Abstract
#4832	Sutherland T.; Downing J.; Kahn J.G.; Bishai D.M.; Butrick E.; Fathalla M.; Youssif M.M.; Ojengbede O.; Miller S.	Cost effectiveness of non-pneumatic anti-shock garment (NASG) for obstetric hemorrhage	2012	Abstract
#4834	Shrivasatava D.D.; Khamsara D.	Critical evaluation of sublingual misoprostol and methyl ergometrine in active management of third stage of labour	2012	Abstract
#4843	El Gelany S.A.A.; Soltan M.H.	External aortic compression device, manual aortic compression & El Minya air inflated balloon: Simple, cost-effective, and saving many lives in low resource settings	2012	Abstract
#5022	Fernando S.D.; Rodrigo C.; Rajapakse S.	Chemoprophylaxis in malaria: Drugs, evidence of efficacy and costs	2011	Not economic evaluation
#5184	Bermudez I.C.; Espada L.D.; Ferrer A.S.; Martinez Y.P.; Dutok C.S.	Therapy with trofin pregnants patients with iron deficiency anaemia	2010	Abstract
#5246	Nizalova O.Y.; Vyshnya M.	Evaluation of the impact of the mother and infant health project in Ukraine	2010	Does not include anaemia as an outcome
#5306	Prata N.; Sreenivas A.; Greig F.; Walsh J.; Potts M.	Setting priori ies for safe motherhood interventions in resource-scarce settings	2009	Not economic evaluation
#5309	Obedin-Maliver J.; Walsh J.	Determining cost-effectiveness of different strategies for post-partum hemorrhage (PPH) prevention	2009	Abstract
#5700	Wenstrom K.D.	Folate, vitamin B12, and homocysteine levels in south Asian women with growth-retarded fetuses: Commentary	2006	Not economic evaluation
#5758	Grosse S.D.; Olney R.S.; Baily M.A.	The cost effectiveness of universal versus selective newborn screening for sickle cell disease in the US and the UK: A critique	2005	Review
#5786	Ghotbi N.; Tsukatani T.	Evaluation of the national health policy of thalassaemia screening the Islamic Republic of Iran	2005	Does not include anaemia as an outcome
#6316	Fishleder A.J.	Prenatal hemoglobinopathy screening	1992	Not economic evaluation
#6404	Ogunbode O.; Damole I.O.	Treatment of anaemia in obstetric patients with sustained-release (Ferrograd Folic 500 Plus) and conventional fersolate and folic acid as separate drugs	1984	Not economic evaluation
#6598	Saville NM; Kharel C; Morrison J; Harris-Fry H; James P; Copas A; Giri S; Arjyal A; Beard BJ; Haghparast-Bidgoli H; Skordis J; Richter A; Baral S; Hillman S	Comprehensive Anaemia Programme and Personalized Therapies (CAPPT): protocol for a cluster-randomised controlled trial testing the effect women&rsquo;s groups, home counselling and iron supplementation on haemoglobin in pregnancy in southern Nepal	2022	Protocol
#6629		Intermittent Preventive Treatment Versus Scheduled Screening and Treatment of Malaria in Pregnancy	2010	Protocol
#6641		Intramuscular Oxytocics: A Randomised Control Trial	2014	Not economic evaluation
#6685		Scheduled screening versus preventive treatment for the control of malaria in pregnancy in Malawi: a randomized controlled trial	2011	Protocol
#6740		Iron supplement in Pregnant women	2019	Full text not available
#6741		The Carboprost or Oxytocin Postpartum haemorrhage Effectiveness Study	2019	Protocol
#6744		Strategies to Increase Antenatal Iron and Folic Acid Supplementation and Malaria Prophylaxis	2020	Protocol
#6779		Iron Infusion Into a Vein Compared to Iron Tablet Taken by Mouth for Treating Iron Deficiency Anemia in Pregnancy (IVON)	2021	Protocol
#6785		A study to assess if using IV Ferric Carboxy Maltose (FCM) in Management of Iron Deficiency Anemia (IDA) among pregnant women is better than IV Iron Sucrose in terms of duration of treatment, side effects and cost-effectiveness at sub district health sys	2021	Protocol
#6961	Cohen J; Dupas P	Free distribution or cost-sharing? Evidence from a randomized malaria prevention experiment	2010	Not economic evaluation
#6969	Centre for Reviews and Dissemination	Cost-effectiveness of red blood cell transfusion vs. non-intervention in women with acute anaemia after postpartum haemorrhage (Provisional abstract)	2014	Abstract
#6970	Centre for Reviews and Dissemination	Asymptomatic Plasmodium falciparum infection is associated with anaemia in pregnancy and can be more cost-effectively detected by rapid diagnostic test than by microscopy in Kinshasa, Democratic Republic of the Congo (Provisional abstract)	2014	Abstract
#6975	Centre for Reviews and Dissemination	Screening for sickle cell and thalassaemia in primary care: a cost-effectiveness study (Structured abstract)	2011	Abstract
#6977	Centre for Reviews and Dissemination	Does carbetocin for prevention of postpartum haemorrhage at caesarean section provide clinical or financial benefit compared with oxytocin? (Structured abstract)	2011	Abstract
#6981	Centre for Reviews and Dissemination	Antenatal screening for haemoglobinopathies in primary care: a cohort study and cluster randomised trial to inform a simulation model. The Screening for Haemoglobinopathies in First Trimester (SHIFT) trial (Provisional abstract)	2010	Abstract
#6983	Centre for Reviews and Dissemination	Community-based distribution of misoprostol for treatment or prevention of postpartum hemorrhage: cost-effectiveness, mortality, and morbidity reduction analysis (Structured abstract)	2010	Abstract
#6984	Centre for Reviews and Dissemination	Cost-effectiveness analysis of active management of third-stage labour in Vietnam (Provisional abstract)	2009	Abstract
#6985	Centre for Reviews and Dissemination	Cost-effectiveness of misoprostol and prenatal iron supplementation as maternal mortality interventions in home births in rural India (Provisional abstract)	2009	Abstract
#6988	Centre for Reviews and Dissemination	Intermittent preventive treatment of malaria in pregnancy: the incremental cost-effectiveness of a new delivery system in Uganda (Provisional abstract)	2008	Abstract
#6989	Centre for Reviews and Dissemination	Prenatal prevention for severe thalassemia disease at Srinagarind Hospital (Provisional abstract)	2006	Abstract
#6990	Centre for Reviews and Dissemination	Active management of third stage of labour saves facility costs in Guatemala and Zambia (Provisional abstract)	2006	Abstract
#6992	Centre for Reviews and Dissemination	Comparison of efficacy, tolerability, and cost of iron polymaltose complex with ferrous sulphate in the treatment of iron deficiency anemia in pregnant women (Provisional abstract)	2007	Abstract
#6993	Centre for Reviews and Dissemination	A cost utility analysis of the right method for screening hemoglobin E among Thai pregnant women (Provisional abstract)	2006	Abstract
#7005	Centre for Reviews and Dissemination	Organisation and cost-effectiveness of antenatal haemoglobinopathy screening and follow up in a community-based programme (Structured abstract)	2000	Abstract
#7006	Centre for Reviews and Dissemination	Active management of labor: a cost analysis of a randomized controlled trial (Structured abstract)	2000	Abstract
#7007	Centre for Reviews and Dissemination	An analysis of relative costs and potential benefits of different policies for antenatal screening for beta thalassaemia trait and variant haemoglobins (Structured abstract)	1999	Abstract
#7010	Centre for Reviews and Dissemination	Costing model for neonatal screening and diagnosis of haemoglobinopathies (Structured abstract)	1998	Abstract
#7012	Centre for Reviews and Dissemination	Cost-benefit analysis of a national thalassaemia prevention programme in Israel (Structured abstract)	1998	Abstract
#7032	Caro MC; Hidalgo MJC; Garcia-Erce JA; et al	Applying reflective multicriteria decision analysis to understand the value of therapeutic alternatives in the management of gestational and peripartum anaemia in Spain	2022	Review
#7038	Aziz S; Rossiter S; Homer CSE; et al	The cost-effectiveness of tranexamic acid for treatment of postpartum hemorrhage: A systematic review	2020	Review
#7048	Durand-Zaleski I; Deneux-Tharaux C; Seco A; et al	An economic evaluation of tranexamic acid to prevent postpartum haemorrhage in women with vaginal delivery: the randomised controlled TRAAP trial	2020	Does not include anaemia as an outcome
#7086	Gallos I; Williams H; Price M; et al	Uterotonic drugs to prevent postpartum haemorrhage: a network meta-analysis	2019	Review
#7108	Wohling J; Edge N; Pena-Leal D; et al	Clinical and financial evaluation of carbetocin as postpartum haemorrhage prophylaxis at caesarean section: A retrospective cohort study	2018	Does not include anaemia as an outcome
#7175	Toolan M; Barnard K; Lynch M; et al	A systematic review and narrative synthesis of antenatal interventions to improve maternal and neonatal health in Nepal	2022	Review
#7280	Su LL; Chong YS; Samuel M	Carbetocin for preventing postpartum haemorrhage (Cochrane Review). (Assessed as up-to-date: 1 Aug 2011)	2012	Review
#7348	Htay TT	Making pregnancy safer in Myanmar: introducing misoprostol to prevent post-partum haemorrhage as part of active management of the third stage of labour	2007	Not economic evaluation
#7355	Baig SM	Molecular diagnosis of beta-thalassemia by multiplex ARMS-PCR: a cost effective method for developing countries like Pakistan	2007	Not economic evaluation
#7403	Davies SC; Cronin E; Gill M; et al	Screening for sickle cell disease and thalassaemia: a systematic review with supplementary research	2003	Review
#7487	Petrou S; Henderson J; Roberts T; and others	Recent economic evaluations of antenatal screening: a systematic review and critique	2000	Review
#7594	Dazelle, Wayde D H; Ebner, Megan K; Kazma, Jamil; Potarazu, Savita N; Ahmadzia, Homa K	Tranexamic acid for the prevention of postpartum hemorrhage: a cost-effectiveness analysis.	2023	Does not include anaemia as an outcome
#7622	Cook, John R; Saxena, Kunal; Taylor, Catharine; Jacobs, Jeffrey L	Cost-effectiveness and budget impact of heat-stable carbetocin compared to oxytocin and misoprostol for the prevention of postpartum hemorrhage (PPH) in women giving birth in India.	2023	Does not include anaemia as an outcome
#7640	Wiesehan, Erik C; Keesara, Sirina R; Krissberg, Jill R; Main, Elliott K; Goldhaber-Fiebert, Jeremy D	State Perinatal Quality Collaborative for Reducing Severe Maternal Morbidity From Hemorrhage: A Cost-Effectiveness Analysis.	2023	Does not include anaemia as an outcome
#7645	You, Joyce H S; Leung, Tak-Yeung	Cost-effectiveness analysis of carbetocin for prevention of postpartum hemorrhage in a low-burden high-resource city of China.	2022	Does not include anaemia as an outcome
#7646	Joshi, Beena Nitin; Shetty, Siddesh Sitaram; Moray, Kusum Venkobrao; Chaurasia, Himanshu; Sachin, Oshima	Cost-effectiveness and budget impact of adding tranexamic acid for management of post-partum hemorrhage in the Indian public health system.	2023	Does not include anaemia as an outcome
#7726		Intravenous Versus Oral Iron for Treating Iron-Deficiency Anemia in Pregnancy	2022	Trial registration
#7740	Khurshid HN; Noor S; Tasheen H; Khokar S; Saleem S	Mean Blood Loss in Third Stage of Labour Treated with and without Prophylactic Tranexamic Acid	2022	Not economic evaluation
#9930	Qureshy, Lubina Fatimah; Alderman, Harold; Manchanda, Navneet	Benefit-Cost Analysis of Iron Fortification of Rice in India: Modelling Potential Economic Gains from Improving Haemoglobin and Averting Anaemia		Not pregnant women
#10017	Bridges A.; Doshi U.; Caughey A.B.	Bakri balloon vs. jada device for treatment of postpartum hemorrhage: a cost-effective analysis	2023	Abstract
#10156	Lutfi, Ahmed; McElroy, Brendan; Greene, Richard A; Higgins, John R	Cost analysis of care and blood transfusions in patients with Major Obstetric Haemorrhage in Ireland.	2024	Not intrapartum cause of anaemia
#10178	Sentilhes, Loic; Benard, Antoine; Madar, Hugo; Froeliger, Alizee; Petit, Solene; Deneux-Tharaux, Catherine	Tranexamic acid for reduction of blood loss after Caesarean delivery: a cost-effectiveness analysis of the TRAAP2 trial.	2023	Not intrapartum cause of anaemia
#10181	Siefen, Ann-Cathrine; Kurte, Melina S; Kron, Florian	Economic effects of treating postpartum hemorrhage with vacuum-induced hemorrhage control devices - A budget impact analysis of the Jada R System in the German obstetrics setting.	2024	Not intrapartum cause of anaemia
#10202	Brun R; Meier L; Kapfhammer E; Zimmermann R; Ochsenbein-Kolble N; Haslinger C	Intramyometrial and intravenous oxytocin compared to intravenous carbetocin for prevention of postpartum hemorrhage in elective cesarean section&mdash;A quasi-randomized controlled phase IV non-inferiority interventional trial	2024	Not intrapartum cause of anaemia
#10689	Durand-Zaleski I; Deneux-Tharaux C; Seco A; Malki M; Frenkiel J; Sentilhes L; for TRAAP study group	An economic evaluation of tranexamic acid to prevent postpartum haemorrhage in women with vaginal delivery: the randomised controlled TRAAP trial	2021	Not intrapartum cause of anaemia
#10752	Dazelle W.D.H.; Ebner M.K.; Potarazu S.; Kazma J.; Ahmadzia H.	Oral versus intravenous iron for anemia in pregnancy: A cost-effectiveness analysis	2023	Full text not available
